# Supplementary material for: Adaptation of Plasmodium falciparum to humans involved the loss of an ape-specific erythrocyte invasion ligand
Source: Nat Commun. 2019 Oct 4;10:4512. doi: 10.1038/s41467-019-12294-3 (PMC6778099; doi:10.1038/s41467-019-12294-3)
Supplement: Supplementary file 4 — Source Data [file 41467_2019_12294_MOESM4_ESM.xlsx]

## Sheet: Fig 2A
Figure 2A
Western blots - probe strepatavidin-HRP
Culture supernatant containing secreted mono-biotinylated proteins
Blot 1				Blot 2
7	CD4 control			7	sample not used in this publication
6	PrEBA165			6	PfEBA175
5	PfEBA165			5	sample not used in this publication
4	sample not used in this publication			4	sample not used in this publication
3	sample not used in this publication			3	sample not used in this publication
2	sample not used in this publication			2	sample not used in this publication
1	sample not used in this publication			1	sample not used in this publication
MW marker	SeeBlue Plus2 Pre-stained protein standard (Thermofisher). R = red band (~97 kDa) and P = purple band (~19 kDA), when resolved on Nu-PAGE Bis-Tris gel with MOPS running buffer
Boxes indicate the approximate area cropped

## Sheet: Fig 3A
Figure 3A
AVEXIS (absorbance at 485nm)
		PfEBA165				PrEBA165				EBA175
Glycan name	Glycan number	Rep 1	Rep 2	Rep 3		Rep 1	Rep 2	Rep 3		Rep 1	Rep 2	Rep 3
a-Neu5Ac	12	0.21	0.171	0.236		0.154	0.16	0.152		0.141	0.15	0.151
Neu5Aca2-6GalNAca	59	0.205	0.217	0.258		0.165	0.157	0.162		0.151	0.218	0.155
Neu5Aca2-3GalNAca	109	0.183	0.176	0.209		0.155	0.144	0.151		0.19	0.3	0.188
Neu5Aca2-3Gal	67	0.19	0.171	0.191		0.152	0.149	0.15		0.216	0.325	0.219
Neu5Aca2-3Galb1-3GalNAca	88	0.202	0.174	0.205		0.149	0.152	0.153		0.192	0.301	0.195
Neu5Aca2-3Galb1-4GlcNAcb	77	0.21	0.191	0.212		0.158	0.157	0.165		0.294	0.425	0.318
Neu5Aca2-8Neu5Aca2-8Neu5Aca	81	0.214	0.189	0.234		0.163	0.158	0.168		0.154	0.178	0.16
Neu5Gca	51	0.478	0.444	0.467		0.472	0.482	0.485		0.189	0.317	0.2
Neu5Gca2-6GalNAca	107	0.349	0.41	0.443		0.235	0.212	0.195		0.236	0.366	0.209
Positive	OX68 bio	0.29	0.295	0.398		0.304	0.323	0.328		0.377	0.352	0.356
Negative	Neg	0.192	0.17	0.192		0.151	0.15	0.152		0.133	0.161	0.142

## Sheet: Fig 4C
Fig 4C
Quantitative RT-PCR of PfEBA165 expression
Ct values
	3D7			YB4			C10			D3
	Rep 1	Rep 2	Rep 3	Rep 1	Rep 2	Rep 3	Rep 1	Rep 2	Rep 3	Rep 1	Rep 2	Rep 3
Cyclophilin	33.61	31.955	28.005	33.7225	36.415	38.13	30.635	33.6233	35.765	33.0975	35.905	31.4725
AMA1	29.365	26.85	21.7075	26.69	30.1125	32.5733	28.7975	32.16	31.375	28.19	30.765	29.05
EBA165	30.725	26.89	22.8667	27.5025	31.3675	33.49	32.875	35.735	36.015	32.2675	35.7725	34.44

## Sheet: Supp Fig 2
Supplementary Figure 2
AVEXIS (absorbance at 485nm) - Full screen
		PfEBA165				PrEBA165				PfEBA175
Glycan name	Glycan number	Rep 1	Rep 2	Rep 3		Rep 1	Rep 2	Rep 3		Rep 1	Rep 2	Rep 3
a-D-Glucose	1	0.17	0.196	0.211		0.152	0.153	0.158		0.156	0.156	0.143
b-D-Glucose	2	0.166	0.179	0.203		0.154	0.145	0.157		0.145	0.162	0.142
a-D-Galactose	3	0.172	0.182	0.187		0.153	0.152	0.168		0.148	0.164	0.148
b-D-Galactose	4	0.166	0.168	0.186		0.15	0.152	0.149		0.141	0.15	0.149
a-D-Mannose	5	0.204	0.184	0.221		0.161	0.148	0.146		0.145	0.155	0.148
a-D-Man-6-phosphate	6	0.236	0.194	0.266		0.16	0.15	0.148		0.142	0.166	0.152
b-GlcNAc	9	0.185	0.161	0.191		0.152	0.149	0.152		0.138	0.15	0.155
a-GalNAc	10	0.228	0.21	0.252		0.158	0.154	0.156		0.134	0.153	0.15
b-GalNAc	11	0.192	0.165	0.208		0.158	0.151	0.15		0.141	0.15	0.149
a-Neu5Ac	12	0.21	0.171	0.236		0.154	0.16	0.152		0.141	0.15	0.151
GalNAca1-3Galb	17	0.186	0.156	0.199		0.158	0.164	0.144		0.142	0.147	0.151
Gala1-3Galb	18	0.221	0.16	0.21		0.172	0.148	0.149		0.138	0.14	0.144
Fuca1-2Galb	19	0.187	0.196	0.215		0.163	0.156	0.163		0.155	0.171	0.155
Galb1-3GlcNAcb	20	0.164	0.169	0.155		0.149	0.154	0.155		0.149	0.16	0.147
Galb1-4Glcb	21	0.172	0.174	0.187		0.148	0.147	0.158		0.149	0.159	0.149
Galb1-4GlcNAcb	22	0.177	0.175	0.193		0.152	0.151	0.155		0.15	0.161	0.149
Galb1-3GalNAca	23	0.181	0.189	0.208		0.157	0.15	0.152		0.141	0.161	0.16
Fuca1-3GlcNAcb	24	0.157	0.17	0.172		0.154	0.15	0.152		0.142	0.152	0.156
Fuca1-4GlcNAcb	25	0.174	0.181	0.187		0.155	0.153	0.161		0.147	0.158	0.152
GalNAca1-3GalNAcb	26	0.182	0.169	0.19		0.153	0.154	0.157		0.144	0.154	0.154
Gala1-3GalNAca	28	0.177	0.163	0.19		0.156	0.155	0.158		0.148	0.155	0.155
Galb1-3GalNAcb	29	0.176	0.158	0.199		0.156	0.159	0.164		0.151	0.159	0.156
Gala1-3GalNAcb	30	0.212	0.169	0.194		0.154	0.16	0.158		0.145	0.155	0.158
Galb1-3Galb	31	0.191	0.159	0.201		0.151	0.152	0.15		0.143	0.154	0.153
GalNAca1-3(Fuca1-2)Galb	32	0.212	0.24	0.259		0.166	0.154	0.161		0.16	0.178	0.155
Gala1-3(Fuca1-2)Galb	33	0.179	0.172	0.184		0.154	0.149	0.151		0.143	0.162	0.144
Lea	35	0.172	0.175	0.192		0.146	0.153	0.153		0.156	0.163	0.146
Lex	36	0.178	0.175	0.185		0.149	0.151	0.155		0.147	0.159	0.149
6'-Sialyllactose	39	0.176	0.163	0.171		0.151	0.147	0.148		0.144	0.158	0.142
Leb	42	0.181	0.164	0.182		0.151	0.153	0.15		0.141	0.155	0.146
Ley	43	0.183	0.167	0.182		0.153	0.152	0.156		0.149	0.158	0.148
Sialyl Lea	44	0.195	0.176	0.211		0.153	0.152	0.154		0.133	0.162	0.148
Neu5Gca	51	0.478	0.444	0.467		0.472	0.482	0.485		0.189	0.317	0.2
GlcNAcb1-3Galb	52	0.186	0.167	0.212		0.155	0.153	0.162		0.142	0.156	0.148
Gala1-4GlcNAcb	53	0.17	0.165	0.174		0.147	0.154	0.159		0.147	0.156	0.153
Glca1-4Glcb	54	0.184	0.155	0.188		0.153	0.152	0.156		0.142	0.156	0.148
Galb1-3GalNAca	55	0.189	0.198	0.216		0.169	0.162	0.171		0.163	0.183	0.161
Neu5Aca2-6GalNAca	59	0.205	0.217	0.258		0.165	0.157	0.162		0.151	0.218	0.155
H(type 3)	60	0.185	0.19	0.205		0.161	0.155	0.166		0.153	0.18	0.155
GlcNAcb1-3GalNAca	71	0.175	0.173	0.188		0.16	0.154	0.161		0.148	0.161	0.152
GlcNAcb1-6GalNAca	72	0.176	0.17	0.196		0.162	0.152	0.16		0.15	0.162	0.152
Neu5Aca2-3Galb1-4GlcNAcb	77	0.21	0.191	0.212		0.158	0.157	0.165		0.294	0.425	0.318
3`SiaLec	78	0.215	0.173	0.186		0.161	0.155	0.162		0.175	0.237	0.175
Neu5Aca2-8Neu5Aca2-8Neu5Aca	81	0.214	0.189	0.234		0.163	0.158	0.168		0.154	0.178	0.16
Galb1-3(GlcNAcb1-6)GalNAca	83	0.179	0.166	0.178		0.157	0.154	0.167		0.149	0.158	0.156
a-L-Fucose	7	0.181	0.173	0.2		0.161	0.158	0.167		0.148	0.162	0.154
GlcNAcb1-3(GlcNAcb1-6)GalNAca	89	0.179	0.17	0.186		0.153	0.156	0.174		0.153	0.16	0.155
Galb1-3GlcNAcb1-3Galb1-4Glcb	97	0.178	0.163	0.165		0.143	0.154	0.149		0.145	0.15	0.147
Galb1-4GlcNAcb1-3Galb1-4Glcb	98	0.177	0.198	0.189		0.157	0.155	0.16		0.144	0.168	0.156
Neu5Gca2-6GalNAca	107	0.349	0.41	0.443		0.235	0.212	0.195		0.236	0.366	0.209
Neu5Aca2-3GalNAca	109	0.183	0.176	0.209		0.155	0.144	0.151		0.19	0.3	0.188
Gala1-4Galb1-4GlcNAcb	110	0.166	0.172	0.177		0.15	0.146	0.149		0.135	0.157	0.145
Neu5Aca2-3Gal	67	0.19	0.171	0.191		0.152	0.149	0.15		0.216	0.325	0.219
Sialyl Lex	45	0.182	0.166	0.187		0.154	0.145	0.15		0.143	0.159	0.146
3'-Sialyllactose	38	0.191	0.175	0.197		0.153	0.152	0.161		0.25	0.365	0.266
Neu5Aca2-3Galb1-3GalNAca	88	0.202	0.174	0.205		0.149	0.152	0.153		0.192	0.301	0.195
Negative	Neg	0.192	0.17	0.192		0.151	0.15	0.152		0.133	0.161	0.142
OX68 bio	OX68 bio	0.29	0.295	0.398		0.304	0.323	0.328		0.377	0.352	0.356

## Sheet: Supp Fig 4A
Supplementary Figure 4A
Cumulative parasite growth
Day	3D7			YB4			C10			D3
	Rep 1	Rep 2	Rep 3	Rep 1	Rep 2	Rep 3	Rep 1	Rep 2	Rep 3	Rep 1	Rep 2	Rep 3
0	0.5	0.5	0.5	0.5	0.5	0.5	0.5	0.5	0.5	0.5	0.5	0.5
2	3.23	3.56	3.5	4.44	4.4	4.27	4.02	3.76	3.51	4.59	4.52	3.66
6	70	68.4	69.4	96.8	84.8	80	63.8	71	77.8	77.8	80.8	71
Values presented as parasitaemia (%)
Day 6 values are adjusted for dilution factor (x20)

## Sheet: Supp Fig 4B
Supplementary Figure 4B
Invasion assays - human erthrocytes (neuraminidase treatment)
Experiment 1
Parasite line	Erythrocyte source	Enzyme treatment	Replicate	Infected labelled target erythrocytes cells (% total)
3D7	Human	untreated	1	1.83299
3D7	Human	untreated	2	2.01155
3D7	Human	untreated	3	1.99268
3D7	Human	untreated	4	1.89628
3D7	Human	neuraminidase	1	1.27135
3D7	Human	neuraminidase	2	1.32946
3D7	Human	neuraminidase	3	1.49516
3D7	Human	neuraminidase	4	1.552
C10	Human	untreated	1	1.66976
C10	Human	untreated	2	1.97313
C10	Human	untreated	3	1.60852
C10	Human	untreated	4	1.79834
C10	Human	neuraminidase	1	0.923924
C10	Human	neuraminidase	2	0.994575
C10	Human	neuraminidase	3	0.923788
C10	Human	neuraminidase	4	0.907188
D3	Human	untreated	1	2.00302
D3	Human	untreated	2	2.27805
D3	Human	untreated	3	2.00683
D3	Human	untreated	4	1.97746
D3	Human	neuraminidase	1	1.00868
D3	Human	neuraminidase	2	1.29929
D3	Human	neuraminidase	3	1.09379
D3	Human	neuraminidase	4	1.06762
Experiment 2
Parasite line	Erythrocyte source	Enzyme treatment	Replicate	Infected labelled target erythrocytes cells (% total)
3D7	Human	untreated	1	0.54
3D7	Human	untreated	2	0.57
3D7	Human	untreated	3	0.53
3D7	Human	neuraminidase	1	0.32
3D7	Human	neuraminidase	2	0.36
3D7	Human	neuraminidase	3	0.35
C10	Human	untreated	1	1.2
C10	Human	untreated	2	1.34
C10	Human	untreated	3	1.35
C10	Human	neuraminidase	1	0.62
C10	Human	neuraminidase	2	0.69
C10	Human	neuraminidase	3	0.66
D3	Human	untreated	1	1.4
D3	Human	untreated	2	1.4
D3	Human	untreated	3	1.31
D3	Human	neuraminidase	1	0.76
D3	Human	neuraminidase	2	0.7
D3	Human	neuraminidase	3	0.74

## Sheet: Supp Fig 4C
Supplementary Figure 4C
Invasion assays - chimpanzee erythrocytes (neuraminidase treatment)
Parasite line	Erythrocyte source	Enzyme treatment	Replicate	Infected labelled target erythrocytes cells (% total)
3D7	Chimpanzee	untreated	1	1.60502
3D7	Chimpanzee	untreated	2	1.60502
3D7	Chimpanzee	untreated	3	1.68589
3D7	Chimpanzee	untreated	4	1.73206
3D7	Chimpanzee	neuraminidase	1	1.29914
3D7	Chimpanzee	neuraminidase	2	1.47401
3D7	Chimpanzee	neuraminidase	3	1.53349
3D7	Chimpanzee	neuraminidase	4	1.56777
C10	Chimpanzee	untreated	1	1.46789
C10	Chimpanzee	untreated	2	1.50161
C10	Chimpanzee	untreated	3	1.45396
C10	Chimpanzee	untreated	4	1.42388
C10	Chimpanzee	neuraminidase	1	0.771577
C10	Chimpanzee	neuraminidase	2	0.72308
C10	Chimpanzee	neuraminidase	3	0.773439
C10	Chimpanzee	neuraminidase	4	0.780572
D3	Chimpanzee	untreated	1	1.79883
D3	Chimpanzee	untreated	2	1.71492
D3	Chimpanzee	untreated	3	1.65706
D3	Chimpanzee	untreated	4	1.67176
D3	Chimpanzee	neuraminidase	1	1.01215
D3	Chimpanzee	neuraminidase	2	0.972053
D3	Chimpanzee	neuraminidase	3	0.849858
D3	Chimpanzee	neuraminidase	4	0.946245

## Sheet: Supp Fig 4D
Supplementary Figure 4C
Invasion assays - enzyme profiles
Parasite Cell Line	Erythrocyte source	Errythrocyte treatment	Replicate	Infected labelled target erythrocytes cells (% total)
3D7	Human	untreated	1	0.54
3D7	Human	untreated	2	0.57
3D7	Human	untreated	3	0.53
3D7	Human	low trypsin	1	0.4
3D7	Human	low trypsin	2	0.43
3D7	Human	low trypsin	3	0.45
3D7	Human	high trypsin	1	0.22
3D7	Human	high trypsin	2	0.26
3D7	Human	high trypsin	3	0.26
3D7	Human	neuraminidase + trypsin	1	0.05
3D7	Human	neuraminidase + trypsin	2	0.037
3D7	Human	neuraminidase + trypsin	3	0.041
3D7	Human	chymotrypsin	1	0.42
3D7	Human	chymotrypsin	2	0.46
3D7	Human	chymotrypsin	3	0.45
C10	Human	untreated	1	1.2
C10	Human	untreated	2	1.34
C10	Human	untreated	3	1.35
C10	Human	low trypsin	1	0.89
C10	Human	low trypsin	2	1.02
C10	Human	low trypsin	3	1.07
C10	Human	high trypsin	1	0.55
C10	Human	high trypsin	2	0.58
C10	Human	high trypsin	3	0.61
C10	Human	neuraminidase + trypsin	1	0.092
C10	Human	neuraminidase + trypsin	2	0.084
C10	Human	neuraminidase + trypsin	3	0.1
C10	Human	chymotrypsin	1	1.03
C10	Human	chymotrypsin	2	1.11
C10	Human	chymotrypsin	3	1.2
D3	Human	untreated	1	1.4
D3	Human	untreated	2	1.4
D3	Human	untreated	3	1.31
D3	Human	low trypsin	1	1.14
D3	Human	low trypsin	2	1.11
D3	Human	low trypsin	3	1.18
D3	Human	high trypsin	1	0.7
D3	Human	high trypsin	2	0.7
D3	Human	high trypsin	3	0.6
D3	Human	neuraminidase + trypsin	1	0.13
D3	Human	neuraminidase + trypsin	2	0.12
D3	Human	neuraminidase + trypsin	3	0.097
D3	Human	chymotrypsin	1	1.27
D3	Human	chymotrypsin	2	1.29
D3	Human	chymotrypsin	3	1.27
